# Supplementary material for: P-DOR, an easy-to-use pipeline to reconstruct bacterial outbreaks using genomics
Source: Bioinformatics. 2023 Sep 13;39(9):btad571. doi: 10.1093/bioinformatics/btad571 (PMC10533420; doi:10.1093/bioinformatics/btad571)
Supplement: btad571_Supplementary_Data [file btad571_supplementary_data.zip]

Archive with 1 entries (1 files):
- btad571_Supplementary_Data.png
